# Supplementary material for: Umbrella-like systolic billowing of redundant mitral leaflets on left ventriculography in barlow mitral valve disease
Source: Eur Heart J Imaging Methods Pract. 2026 Mar 11;4(1):qyag046. doi: 10.1093/ehjimp/qyag046 (PMC13007600; doi:10.1093/ehjimp/qyag046)
Supplement: qyag046_Supplementary_Data [file qyag046_supplementary_data.zip]

Archive with 3 entries (3 files):
- Barlow3D.mp4
- BarlowBiplane.mp4
- LVG_BarlowLVGMP4.mp4
